# Supplementary material for: Fast Filtration of Bacterial or Mammalian Suspension Cell Cultures for Optimal Metabolomics Results
Source: PLoS One. 2016 Jul 20;11(7):e0159389. doi: 10.1371/journal.pone.0159389 (PMC4954723; doi:10.1371/journal.pone.0159389)
Supplement: S1 Table — (XLSX) [file pone.0159389.s001.xlsx]

## Sheet: Effects, single metabolites
ANOVA Model: method + day (random: reactor) read out comparison all centrifuged samples versus all fast filtrated samples
Supplemented in Feed	ONTOLOGY1_NAME	ONTOLOGY2_NAME	METABOLITE_NAME	Ratio	q.value	p.value	t.value	Est.log	Std.Err	DF
Y	Amino acids	Amino acids, acidic	Aspartate	6.1489	7.69368e-20	5.8239e-21	22.1247	0.788797	0.0356524	32
Y	Amino acids	Amino acids, acidic	Glutamate	5.1166	6.20383e-16	1.53242e-16	15.6377	0.708982	0.0453381	32
Y (essential)	Amino acids	Amino acids, aromatic	Phenylalanine	1.7646	6.22477e-06	4.46398e-06	5.51304	0.246651	0.0447395	32
Y (essential)	Amino acids	Amino acids, aromatic	Tryptophan	2.1446	4.51303e-07	3.05663e-07	6.34766	0.331338	0.0521984	34
Y	Amino acids	Amino acids, aromatic	Tyrosine	1.7576	1.09185e-05	8.04752e-06	5.31063	0.244911	0.046117	32
Y	Amino acids	Amino acids, basic	Arginine	4.6626	9.29527e-17	1.98035e-17	15.1331	0.668632	0.0441834	37
Y	Amino acids	Amino acids, basic	Asparagine	1.6752	0.000160579	0.000126672	4.35852	0.224056	0.0514064	32
Y	Amino acids	Amino acids, basic	Glutamine	1.9412	1.5168e-06	1.05753e-06	5.9313	0.288073	0.0485683	34
Y (essential)	Amino acids	Amino acids, basic	Histidine	1.8044	1.56266e-05	1.15799e-05	5.18565	0.256337	0.049432	32
Y	Amino acids	Amino acids, basic	Lysine	2.1722	1.215e-07	7.84186e-08	6.80807	0.336895	0.0494847	34
Y (essential)	Amino acids	Amino acids, branched chain	Isoleucine	1.6678	1.14282e-07	7.33045e-08	6.69144	0.222148	0.0331989	37
Y (essential)	Amino acids	Amino acids, branched chain	Leucine	1.6893	1.70549e-07	1.11434e-07	6.55605	0.227719	0.0347342	37
Y (essential)	Amino acids	Amino acids, branched chain	Valine	1.6449	3.25149e-07	2.1763e-07	6.34032	0.216152	0.0340917	37
Y	Amino acids	Amino acids, neutral	Alanine	1.4915	0.000423833	0.000336027	3.98709	0.173623	0.0435462	34
Y	Amino acids	Amino acids, neutral	Glycine	2.3632	1.96527e-11	9.47399e-12	10.3601	0.373505	0.0360524	32
Y	Amino acids	Amino acids, neutral	Proline	1.8018	2.1301e-08	1.29843e-08	7.56199	0.2557	0.0338139	32
Y	Amino acids	Amino acids, neutral	Serine	2.0445	4.59403e-09	2.61732e-09	8.15037	0.310593	0.0381078	32
Y (essential)	Amino acids	Amino acids, neutral	Threonine	2.0093	6.59499e-09	3.83613e-09	8.00852	0.303035	0.0378391	32
Y	Amino acids	Amino acids, S-containing	Cysteine (additional: Cystine)	1.271	0.0734669	0.0664421	1.90025	0.104159	0.054813	32
Y (essential)	Amino acids	Amino acids, S-containing	Methionine	1.6494	1.91524e-05	1.42689e-05	5.11389	0.21732	0.0424959	32
	Amino acids related	Amino acid conjugates	N2-Acetyllysine	0.8451	0.342953	0.333389	-0.98216	-0.0730756	0.0744029	32
	Amino acids related	Amino acid conjugates	N-Ethylasparagine	2.8243	4.33183e-11	2.17455e-11	10.017	0.450914	0.0450147	32
	Amino acids related	Amino acid metabolites	2-Aminoadipic acid	0.7367	0.0105471	0.00924443	-2.77042	-0.132702	0.0478996	32
	Amino acids related	Amino acid metabolites	3-Hydroxyisobutyrate	1.352	0.00236079	0.00197517	3.33719	0.130969	0.0392455	36
	Amino acids related	Amino acid metabolites	5-Oxoproline (additional: Folic acid, Glutamate, Glutamine)	1.7736	6.93727e-08	4.39452e-08	6.90355	0.248855	0.0360474	36
	Amino acids related	Amino acid metabolites	beta-Alanine (additional: Pantothenic acid)	3.7344	2.49528e-18	2.83548e-19	19.4237	0.572225	0.0294601	32
	Amino acids related	Amino acid metabolites	Homoserine	1.7832	1.91404e-08	1.1591e-08	7.6032	0.251192	0.0330377	32
	Amino acids related	Amino acid metabolites	Ketoleucine	0.9227	0.407751	0.399629	-0.852122	-0.0349554	0.0410216	37
	Amino acids related	Collagen metabolism	trans-4-Hydroxyproline	1.5811	0.000483186	0.000385009	3.96628	0.198949	0.0501602	32
	Amino acids related	Creatine metabolism	Creatine	2.0534	1.01586e-08	6.03039e-09	7.50799	0.312474	0.0416189	37
	Amino acids related	Methyl cycle	Homocysteine	2.8061	5.1852e-09	2.97478e-09	8.10277	0.448104	0.0553026	32
	Amino acids related	Methyl cycle	S-Adenosylmethionine	4.3343	4.21907e-17	7.90026e-18	16.5392	0.636922	0.0385098	34
	Amino acids related	Tryptophan metabolism	Indole-3-acetic acid	1.1625	0.230248	0.220157	1.25057	0.0653914	0.0522891	32
	Amino acids related	Tryptophan metabolism	Kynurenic acid	0.8719	0.243403	0.233705	-1.21065	-0.0595407	0.0491806	37
	Amino acids related	Tyrosine metabolism	4-Hydroxyphenylpyruvate	0.4129	1.73581e-10	9.0594e-11	-8.93271	-0.384185	0.0430088	37
	Amino acids related	Tyrosine metabolism	O-Phosphotyrosine	5.5835	5.14537e-17	9.83974e-18	15.4667	0.746905	0.0482912	37
	Amino acids related	Urea cycle and related	Argininosuccinate	4.1575	2.55997e-13	1.00971e-13	11.9502	0.618833	0.0517844	34
	Amino acids related	Urea cycle and related	Citrulline	5.5351	2.36844e-16	5.28417e-17	14.6739	0.743125	0.0506427	37
	Amino acids related	Urea cycle and related	Ornithine	1.146	0.38527	0.37606	0.896936	0.0592026	0.0660054	34
	Carbohydrates and related	Aminosugars	Glucosamine	5.3473	7.48099e-14	2.71223e-14	11.9749	0.728137	0.0608052	37
	Carbohydrates and related	Aminosugars	Glucosamine-1-phosphate	3.9376	1.78699e-08	1.07504e-08	7.49179	0.595236	0.0794517	34
	Carbohydrates and related	Aminosugars	Mannosamine	6.6435	3.05813e-11	1.51079e-11	11.3197	0.822395	0.0726516	26
	Carbohydrates and related	Monosaccharides	3-Deoxyglucosone	3.0781	4.80027e-06	3.40418e-06	5.64253	0.488286	0.0865367	31
	Carbohydrates and related	Monosaccharides	Arabinose	0.6596	0.00524312	0.00447023	-3.0586	-0.180688	0.0590755	32
Y	Carbohydrates and related	Monosaccharides	Glucose	1.7206	7.83512e-05	6.05583e-05	4.59482	0.235684	0.0512933	33
	Carbohydrates and related	Monosaccharides	Lyxose	1.8596	9.11733e-05	7.08318e-05	4.65692	0.269426	0.0578549	28
	Carbohydrates and related	Nucleobase related saccharides	Ribose-1-phosphate	5.8947	5.86982e-08	3.67156e-08	7.06738	0.770464	0.109017	34
	Carbohydrates and related	Polyols	Erythrol	1.9276	1.9948e-07	1.31927e-07	6.73424	0.285013	0.042323	32
Y	Carbohydrates and related	Polyols	myo-Inositol	1.1545	0.267055	0.258543	1.15246	0.0623997	0.0541447	29
	Carbohydrates and related	Polyols	Sorbitol	0.9207	0.5592	0.550338	-0.603641	-0.0358957	0.0594653	32
	Carbohydrates and related	Sugar acids	Erythronic acid	1.3983	0.00308113	0.00260367	3.29449	0.145603	0.044196	29
	Carbohydrates and related	Sugar acids	Glucuronic acid	1.1884	0.0451099	0.0402575	2.1258	0.0749676	0.0352655	37
	Complex lipids, fatty acids and related	Ceramides	Ceramide (d18:1,C24:0)	4.3296	6.82707e-18	8.97582e-19	16.6505	0.636447	0.038224	37
	Complex lipids, fatty acids and related	Ceramides	Ceramide (d18:1,C24:1) (additional: Ceramide (d18:2,C24:0))	2.103	8.93371e-10	4.76939e-10	8.35954	0.322839	0.0386192	37
	Complex lipids, fatty acids and related	Cholesterylesters	Cholesterolester, total	1.3473	0.129511	0.120224	1.59053	0.129477	0.081405	37
	Complex lipids, fatty acids and related	Fatty acids, mono-unsaturated	Eicosaenoic acid (C20:1) No 02	2.212	2.33217e-12	1.02207e-12	10.5583	0.344787	0.0326555	37
	Complex lipids, fatty acids and related	Fatty acids, mono-unsaturated	Eicosaenoic acid (C20:cis[11]1)	2.5007	7.32492e-15	2.33464e-15	12.9926	0.398056	0.0306371	37
	Complex lipids, fatty acids and related	Fatty acids, mono-unsaturated	Elaidic acid (C18:trans[9]1)	2.6718	3.51876e-15	1.0374e-15	13.341	0.426811	0.0319925	37
	Complex lipids, fatty acids and related	Fatty acids, mono-unsaturated	Erucic acid (C22:cis[13]1)	1.9916	4.96283e-10	2.60993e-10	8.56601	0.29921	0.0349299	37
	Complex lipids, fatty acids and related	Fatty acids, mono-unsaturated	Nervonic acid (C24:cis[15]1)	2.8171	1.68795e-15	4.70743e-16	13.6862	0.449795	0.0328648	37
	Complex lipids, fatty acids and related	Fatty acids, mono-unsaturated	Oleic acid (C18:cis[9]1)	2.8473	1.48886e-15	4.09287e-16	13.748	0.454432	0.0330544	37
	Complex lipids, fatty acids and related	Fatty acids, mono-unsaturated	Palmitoleic acid (C16:cis[9]1)	2.6649	2.32548e-15	6.6707e-16	13.5332	0.425684	0.0314548	37
	Complex lipids, fatty acids and related	Fatty acids, saturated	Behenic acid (C22:0)	2.334	6.83249e-15	2.09115e-15	13.0396	0.368098	0.0282293	37
	Complex lipids, fatty acids and related	Fatty acids, saturated	Eicosanoic acid (C20:0)	2.3074	4.49599e-14	1.57628e-14	12.1957	0.363114	0.029774	37
	Complex lipids, fatty acids and related	Fatty acids, saturated	Lignoceric acid (C24:0)	2.6855	9.43295e-16	2.40521e-16	13.9844	0.429019	0.0306783	37
	Complex lipids, fatty acids and related	Fatty acids, saturated	Myristic acid (C14:0)	3.8379	4.0991e-13	1.66577e-13	11.2539	0.584092	0.0519012	37
	Complex lipids, fatty acids and related	Fatty acids, saturated	Palmitic acid (C16:0)	2.5788	7.07899e-12	3.21516e-12	11.1781	0.411415	0.0368053	30
	Complex lipids, fatty acids and related	Fatty acids, saturated	Stearic acid (C18:0)	2.8112	2.91757e-16	6.62556e-17	14.5695	0.448898	0.0308108	37
	Complex lipids, fatty acids and related	Fatty alcohols	Dodecanol	1.8607	7.09534e-07	4.83388e-07	6.0839	0.269682	0.0443271	37
	Complex lipids, fatty acids and related	Fatty alcohols	Glycerol, lipid fraction	3.6716	1.278e-15	3.46232e-16	13.8221	0.564858	0.0408663	37
	Complex lipids, fatty acids and related	Fatty alcohols	Hexadecanol	0.7624	0.00123332	0.000997469	-3.57457	-0.117824	0.0329618	37
	Complex lipids, fatty acids and related	Fatty alcohols	Tetradecanol	0.6513	9.89987e-09	5.83737e-09	-7.51875	-0.186197	0.0247643	37
	Complex lipids, fatty acids and related	Glycolipids	Galactose, lipid fraction	4.6256	6.42319e-12	2.86612e-12	10.1733	0.665171	0.0653838	37
	Complex lipids, fatty acids and related	Glycolipids	Glucose, lipid fraction	2.5275	6.83249e-15	2.09602e-15	13.0386	0.402686	0.0308843	37
	Complex lipids, fatty acids and related	Glycolipids	myo-Inositol, lipid fraction	4.358	5.27258e-11	2.68881e-11	9.79848	0.639289	0.0652437	33
	Complex lipids, fatty acids and related	Glycolipids	N-Acetylneuraminic acid, lipid fraction	17.2894	1.55169e-10	8.03666e-11	9.06314	1.23778	0.136573	36
	Complex lipids, fatty acids and related	Lipid precursors	Glycerol-3-phosphate, polar fraction	3.6871	5.74949e-13	2.38226e-13	11.9622	0.566683	0.0473726	32
Y	Complex lipids, fatty acids and related	Lipid precursors	O-Phosphoethanolamine	7.6266	2.08657e-17	3.5746e-18	17.8179	0.882331	0.0495193	32
	Complex lipids, fatty acids and related	Lysophosphatidylcholines	Lysophosphatidylcholine (C16:0)	5.4449	1.70893e-19	1.42978e-20	18.862	0.735988	0.0390195	37
	Complex lipids, fatty acids and related	Lysophosphatidylcholines	Lysophosphatidylcholine (C18:0)	7.5923	1.11576e-21	4.44525e-23	22.3441	0.880375	0.0394007	37
	Complex lipids, fatty acids and related	Lysophosphatidylcholines	Lysophosphatidylcholine (C18:1)	7.0298	7.97309e-21	4.44714e-22	20.8952	0.84694	0.0405327	37
	Complex lipids, fatty acids and related	Lysophosphatidylethanolamines	Lysophosphatidylethanolamine (C18:0)	4.9751	1.65757e-18	1.65097e-19	17.5287	0.696803	0.0397522	37
	Complex lipids, fatty acids and related	Lysophosphatidylethanolamines	Lysophosphatidylethanolamine (C18:1)	3.6381	7.83664e-21	4.03576e-22	20.9546	0.560875	0.0267662	37
	Complex lipids, fatty acids and related	Mevalonate pathway	3-Hydroxy-3-methylglutaryl-CoA	5.4659	7.19095e-12	3.29466e-12	10.8055	0.737664	0.0682674	32
	Complex lipids, fatty acids and related	Mevalonate pathway	Isopentenyl pyrophosphate (IPP)	5.3534	2.24399e-18	2.41385e-19	17.3286	0.72863	0.0420479	37
	Complex lipids, fatty acids and related	Phosphatidylcholines	Phosphatidylcholine (C16:0,C16:0)	1.308	7.27497e-06	5.24609e-06	5.31897	0.116607	0.0219229	37
	Complex lipids, fatty acids and related	Phosphatidylcholines	Phosphatidylcholine (C16:0,C18:2)	0.936	0.159653	0.150748	-1.46728	-0.0287065	0.0195644	37
	Complex lipids, fatty acids and related	Phosphatidylcholines	Phosphatidylcholine (C16:0,C20:4) (additional: Phosphatidylcholine (C18:2,C18:2))	0.1496	6.53868e-18	8.33616e-19	-16.6881	-0.825207	0.0494488	37
	Complex lipids, fatty acids and related	Phosphatidylcholines	Phosphatidylcholine (C16:1,C18:2)	1.3586	9.93537e-06	7.2833e-06	5.21338	0.133104	0.0255312	37
	Complex lipids, fatty acids and related	Phosphatidylcholines	Phosphatidylcholine (C18:0,C18:2)	0.9176	0.149279	0.139763	-1.50911	-0.0373452	0.0247464	37
	Complex lipids, fatty acids and related	Phosphatidylcholines	Phosphatidylcholine (C18:0,C20:4)	2.6143	6.1202e-19	5.85199e-20	18.0844	0.417362	0.0230786	37
	Complex lipids, fatty acids and related	Phosphatidylcholines	Phosphatidylcholine No 02	0.0982	6.8884e-18	9.60534e-19	-18.6361	-1.0077	0.0540725	32
	Complex lipids, fatty acids and related	Phospholipid metabolites	Glycerol phosphate, lipid fraction	2.988	2.21833e-11	1.08707e-11	9.68591	0.475385	0.04908	37
	Complex lipids, fatty acids and related	Phospholipid metabolites	Glycerophosphoethanolamine, polar fraction	4.3086	4.93691e-13	2.0259e-13	12.2544	0.634332	0.0517637	31
	Complex lipids, fatty acids and related	Phospholipid metabolites	myo-Inositol-1-phosphate, lipid fraction (myo-Inositolphospholipids)	6.5015	1.44833e-12	6.11646e-13	10.7528	0.813011	0.0756094	37
	Complex lipids, fatty acids and related	Phospholipid metabolites	myo-Inositol-2-phosphate, lipid fraction (myo-Inositolphospholipids)	7.9393	1.11651e-11	5.20443e-12	9.95381	0.899785	0.090396	37
	Complex lipids, fatty acids and related	Phospholipid metabolites	Phosphate, lipid fraction	2.1948	1.7203e-13	6.7167e-14	11.6114	0.341393	0.0294014	37
	Complex lipids, fatty acids and related	Sphingolipids	3-O-Methylsphingosine (d18:1) (additional: Sphingolipids, erythro-Sphingosine (d18:1), threo-Sphingosine (d18:1))	6.8683	3.95284e-14	1.35436e-14	12.2578	0.836848	0.0682704	37
	Complex lipids, fatty acids and related	Sphingolipids	5-O-Methylsphingosine (d18:1) (additional: Sphingolipids, erythro-Sphingosine (d18:1), threo-Sphingosine (d18:1))	5.9825	2.90734e-13	1.1583e-13	11.3962	0.776884	0.0681706	37
	Complex lipids, fatty acids and related	Sphingolipids	erythro-Dihydrosphingosine (d18:0)	3.5831	4.11637e-11	2.04999e-11	9.45785	0.554262	0.0586034	37
	Complex lipids, fatty acids and related	Sphingolipids	erythro-Sphingosine (d18:1) (additional: Sphingolipids)	3.9798	2.10679e-12	9.14902e-13	10.6001	0.599866	0.0565905	37
	Complex lipids, fatty acids and related	Sphingolipids	erythro-Sphingosine-1-phosphate (d18:1)	4.887	5.69399e-14	2.01899e-14	12.0947	0.689044	0.0569708	37
	Complex lipids, fatty acids and related	Sphingolipids	threo-Sphingosine (d18:1) (additional: Sphingolipids)	4.4966	2.99158e-13	1.20378e-13	11.381	0.652889	0.0573663	37
	Complex lipids, fatty acids and related	Sphingomyelins	Sphingomyelin (d18:1,C16:0)	1.1904	0.0316595	0.0281277	2.28522	0.0756822	0.0331182	37
	Complex lipids, fatty acids and related	Sphingomyelins	Sphingomyelin (d18:1,C18:0) (additional: Sphingomyelin (d16:1,C20:0))	0.7881	2.58872e-05	1.94927e-05	-4.89519	-0.103393	0.0211214	37
	Complex lipids, fatty acids and related	Sphingomyelins	Sphingomyelin (d18:1,C24:0)	1.308	1.76369e-06	1.23669e-06	5.78267	0.116617	0.0201667	37
	Energy metabolism and related	Citrate cycle	alpha-Ketoglutarate	0.5867	0.0014433	0.00117879	-3.54131	-0.231592	0.0653973	34
	Energy metabolism and related	Citrate cycle	cis-Aconitate	1.1897	0.122291	0.113034	1.62671	0.0754387	0.0463751	34
	Energy metabolism and related	Citrate cycle	Citrate	1.408	0.00148371	0.00122953	3.52604	0.148588	0.0421401	34
	Energy metabolism and related	Citrate cycle	Fumarate (additional: Maleate)	2.3872	1.56156e-09	8.58547e-10	8.15985	0.377883	0.0463101	37
	Energy metabolism and related	Citrate cycle	Isocitrate	1.3843	0.0102962	0.00898358	2.7715	0.141228	0.0509572	34
	Energy metabolism and related	Citrate cycle	Malate	3.2633	1.71095e-12	7.36188e-13	11.4565	0.513655	0.0448353	32
	Energy metabolism and related	Citrate cycle	Succinate	4.5582	1.9129e-16	4.19162e-17	16.3642	0.658798	0.0402585	32
	Energy metabolism and related	Citrate cycle	Succinyl-CoA	0.3519	0.000758667	0.000610561	-3.82839	-0.453589	0.11848	30
	Energy metabolism and related	Fatty acid oxidation	Butyryl-CoA	12.6064	1.52548e-14	4.98364e-15	13.8081	1.10059	0.079706	32
	Energy metabolism and related	Glycolysis/Gluconeogenesis	2-Phosphoglycerate (2-PGA)	1.3655	0.00670851	0.00577306	2.94617	0.135285	0.045919	34
	Energy metabolism and related	Glycolysis/Gluconeogenesis	3-Phosphoglycerate (3-PGA)	1.2892	0.00179892	0.0014979	3.45416	0.110312	0.0319359	34
	Energy metabolism and related	Glycolysis/Gluconeogenesis	Dihydroxyacetone phosphate	0.6273	0.00605682	0.00518811	-2.98767	-0.202496	0.0677775	34
	Energy metabolism and related	Glycolysis/Gluconeogenesis	Fructose	1.9408	4.53095e-06	3.19513e-06	5.74703	0.287986	0.0501104	29
	Energy metabolism and related	Glycolysis/Gluconeogenesis	Fructose-1,6-diphosphate	3.1436	9.57379e-10	5.14925e-10	8.57288	0.497425	0.0580231	34
	Energy metabolism and related	Glycolysis/Gluconeogenesis	Fructose-6-phosphate	5.6758	7.92087e-07	5.44431e-07	6.15368	0.754029	0.122533	34
	Energy metabolism and related	Glycolysis/Gluconeogenesis	Glucose-6-phosphate	2.2349	7.4996e-06	5.43796e-06	5.44524	0.349265	0.0641414	32
	Energy metabolism and related	Glycolysis/Gluconeogenesis	Lactate	1.194	0.153235	0.144078	1.50134	0.0769983	0.0512863	29
	Energy metabolism and related	Glycolysis/Gluconeogenesis	Phosphoenolpyruvate (PEP)	0.1744	9.29527e-17	1.99978e-17	-16.039	-0.758423	0.0472861	34
Y	Energy metabolism and related	Glycolysis/Gluconeogenesis	Pyruvate	1.4613	0.00308113	0.00261466	3.2483	0.164737	0.0507149	34
	Energy metabolism and related	Pentose phosphate pathway	6-Phosphogluconic acid	4.2833	9.29103e-15	2.9983e-15	13.5345	0.631777	0.046679	34
	Energy metabolism and related	Pentose phosphate pathway	Ribose-5-phosphate	2.8237	1.58069e-12	6.73841e-13	11.4957	0.450816	0.0392162	32
	Energy metabolism and related	Pentose phosphate pathway	Sedoheptulose-7-phosphate	1.7203	0.00289413	0.00243291	3.2752	0.235605	0.0719362	34
	Hormones, signal substances and related	Other hormones, signal substances and related	Adenosine monophosphate, cyclic (cAMP)	3.197	1.16402e-10	5.98244e-11	9.37172	0.504742	0.053858	34
	Hormones, signal substances and related	Other hormones, signal substances and related	N,N-Dimethylarginine (ADMA)	1.42	0.00900553	0.00782154	2.81248	0.152298	0.0541508	37
	Miscellaneous	Miscellaneous	Glycerol-2-phosphate	2.4382	7.07074e-12	3.18324e-12	10.8202	0.387073	0.0357732	32
	Miscellaneous	Miscellaneous	Glycolate	1.0357	0.629417	0.626909	0.490168	0.0152437	0.031099	37
	Miscellaneous	Miscellaneous	Phenylalanine, lipid fraction	5.1002	7.88446e-12	3.64381e-12	10.0847	0.707587	0.0701643	37
Y (essential)	Miscellaneous	Miscellaneous	Phosphate (inorganic and from organic phosphates)	5.7158	1.10609e-17	1.58643e-18	16.3629	0.757079	0.0462681	37
	Miscellaneous	Miscellaneous	Pyrophosphate (PPi) (additional: Phosphate (inorganic and from organic phosphates))	4.7904	9.74245e-14	3.64857e-14	11.8553	0.68037	0.0573894	37
	Miscellaneous	Miscellaneous	Serine, lipid fraction	3.1904	1.12571e-11	5.29219e-12	9.94769	0.503843	0.0506493	37
Y	Miscellaneous	Polyamines	Putrescine (additional: Agmatine)	5.5975	8.47268e-17	1.7553e-17	16.8668	0.747998	0.0443473	32
	Nucleobases and related	Nucleotides	Adenosine diphosphate (ADP)	6.2256	2.38292e-20	1.51899e-21	21.7733	0.794183	0.0364752	34
	Nucleobases and related	Nucleotides	Adenosine monophosphate (AMP)	6.7944	2.08657e-17	3.51209e-18	17.8287	0.832152	0.0466749	32
	Nucleobases and related	Nucleotides	Adenosine triphosphate (ATP)	6.7339	7.19286e-16	1.80538e-16	14.9004	0.828266	0.0555869	34
	Nucleobases and related	Nucleotides	Cytidine diphosphate (CDP)	3.797	4.54076e-19	3.97995e-20	19.6329	0.579442	0.0295138	34
	Nucleobases and related	Nucleotides	Cytidine monophosphate (CMP)	5.2173	9.90322e-06	7.22028e-06	5.2899	0.717444	0.135625	34
	Nucleobases and related	Nucleotides	Cytidine triphosphate (CTP)	6.6271	4.95114e-15	1.47942e-15	13.8691	0.82132	0.0592196	34
	Nucleobases and related	Nucleotides	Deoxyadenosine diphosphate (dADP)	5.56	2.64168e-18	3.15739e-19	18.37	0.745073	0.0405592	34
	Nucleobases and related	Nucleotides	Deoxycytidine diphosphate (dCDP)	3.5766	2.05613e-17	3.35861e-18	17.0106	0.553474	0.0325369	34
	Nucleobases and related	Nucleotides	Deoxycytidine triphosphate (dCTP)	5.3733	3.37468e-16	7.79807e-17	15.3273	0.730238	0.0476429	34
	Nucleobases and related	Nucleotides	Deoxythymidine monophosphate (dTMP)	2.7137	4.07328e-07	2.74256e-07	6.38417	0.433562	0.067912	34
	Nucleobases and related	Nucleotides	Deoxythymidine triphosphate (dTTP)	7.1947	1.95895e-17	3.12183e-18	17.0514	0.857014	0.0502606	34
	Nucleobases and related	Nucleotides	Deoxyuridine monophosphate (dUMP)	6.2286	1.46388e-11	6.99861e-12	10.2005	0.79439	0.0778773	34
	Nucleobases and related	Nucleotides	Deoxyuridine triphosphate (dUTP)	2.736	5.29425e-09	3.05843e-09	7.93314	0.437113	0.0550996	34
	Nucleobases and related	Nucleotides	Guanosine monophosphate (GMP)	2.7014	0.000115727	9.03684e-05	4.43961	0.431592	0.097214	34
	Nucleobases and related	Nucleotides	Guanosine triphosphate (GTP)	6.1834	1.69267e-21	7.41807e-23	23.9296	0.791229	0.0330648	34
	Nucleobases and related	Nucleotides	Inosine monophosphate (IMP)	8.4288	1.21603e-15	3.19753e-16	14.6148	0.925764	0.0633444	34
	Nucleobases and related	Nucleotides	Uridine diphosphate (UDP)	4.4843	6.91564e-17	1.37762e-17	16.2383	0.651695	0.0401332	34
	Nucleobases and related	Nucleotides	Uridine triphosphate (UTP)	5.8056	1.92083e-14	6.42828e-15	13.1797	0.763846	0.0579564	34
	Nucleobases and related	Nucleotides	Xanthosine monophosphate	4.5734	1.10763e-15	2.86836e-16	14.6687	0.66024	0.04501	34
	Nucleobases and related	Purine metabolism	5-Aminoimidazole-4-carboxamide-1-beta-ribofuranose	2.3907	4.45764e-05	3.40983e-05	4.76966	0.378531	0.0793622	34
	Nucleobases and related	Purine metabolism	Adenine	2.7895	2.02066e-11	9.82154e-12	10.3451	0.445519	0.0430659	32
	Nucleobases and related	Purine metabolism	Adenylosuccinic acid	21.9599	1.84294e-15	5.2131e-16	14.3738	1.34163	0.093339	34
	Nucleobases and related	Purine metabolism	Guanosine	1.5641	0.00128255	0.00104239	3.58576	0.194252	0.0541731	34
	Nucleobases and related	Pyrimidine metabolism	Carbamoylaspartate	5.8284	1.54869e-17	2.34463e-18	17.2119	0.765547	0.0444778	34
	Nucleobases and related	Pyrimidine metabolism	Cytidine	4.4801	1.11955e-09	6.06609e-10	8.51328	0.651283	0.076502	34
	Nucleobases and related	Pyrimidine metabolism	Cytosine (additional: 2'-Deoxycytidine)	1.7329	2.37784e-05	1.78101e-05	5.06533	0.238778	0.0471397	31
	Nucleobases and related	Pyrimidine metabolism	Orotic acid	2.1745	3.32673e-05	2.51851e-05	4.8716	0.337368	0.0692519	34
	Nucleobases and related	Pyrimidine metabolism	Uridine	9.9206	1.37693e-19	1.09716e-20	19.0112	0.996537	0.0524185	37
Y (essential)	Vitamins, cofactors and related	Acyl-carriers and related	Pantothenic acid	1.6305	2.79451e-08	1.71456e-08	7.16423	0.21232	0.0296362	37
Y (essential)	Vitamins, cofactors and related	C1-carriers and related	Folic acid	0.3357	4.41182e-14	1.5292e-14	-12.2081	-0.473998	0.0388265	37
	Vitamins, cofactors and related	Redox-carrier and related	Coenzyme Q7	4.8226	3.96173e-17	7.26054e-18	15.6133	0.683277	0.0437624	37
	Vitamins, cofactors and related	Redox-carrier and related	Coenzyme Q9	6.671	2.17744e-28	8.67506e-31	36.8965	0.824191	0.0223379	37
	Vitamins, cofactors and related	Redox-carrier and related	Flavine adenine dinucleotide (FAD)	1.2204	0.00721947	0.00624153	2.90022	0.0864928	0.0298228	37
Y	Vitamins, cofactors and related	Redox-carrier and related	Glutathione (GSH)	14.7653	3.90176e-16	9.17146e-17	14.4203	1.16924	0.081083	37
	Vitamins, cofactors and related	Redox-carrier and related	Glutathione disulfide (GSSG)	22.991	2.79563e-15	8.1307e-16	13.4468	1.36156	0.101255	37
Y (essential)	Vitamins, cofactors and related	Redox-carrier and related	Nicotinamide	25.0797	2.40609e-23	7.66882e-25	25.1119	1.39932	0.0557235	37
	Vitamins, cofactors and related	Redox-carrier and related	Nicotinamide adenine dinucleotide (NAD)	0.9582	0.870255	0.870255	-0.164472	-0.0185442	0.11275	37
	Vitamins, cofactors and related	Redox-carrier and related	Nicotinamide adenine dinucleotide phosphate (NADP)	6.028	1.20043e-25	9.56514e-28	33.7854	0.780173	0.023092	34
	Vitamins, cofactors and related	Redox-carrier and related	Nicotinamide adenine dinucleotide, reduced (NADH)	23.6854	5.40733e-16	1.31193e-16	15.0617	1.37448	0.0912567	34
Y (essential)	Vitamins, cofactors and related	Redox-carrier and related	Riboflavin	0.2037	6.8884e-18	9.41229e-19	-16.6263	-0.690983	0.0415595	37

## Sheet: Legend
Statistical quantities	Explanation
Ratio	ANOVA estimate of effect on ratio scale (transformed Estimate: 10^Est.log)
p.value	p-value of ANOVA t-statistics
t.value	ANOVA t-statistics
Est.log	ANOVA contrast estimate (on log10-scale)
Std.Err	Standard error of ANOVA contrast estimate (on log10-scale)
DF	Degrees of freedom for contrast estimate
q.value	Benjamini-Hochberg multiple comparisons q-value (= False-discovery rate/FDR)
Coloring of ratios:
ratio > 1 & p-value < 0.01
ratio > 1 & 0.01 ≤ p-value < 0.05
ratio > 1 & 0.05 ≤ p-value < 0.10
ratio < 1 & 0.05 ≤ p-value < 0.10
ratio < 1 & 0.01 ≤ p-value < 0.05
ratio < 1 & p-value < 0.01
Font style of ratios:
bold: ( ratio < 0.5 ) or ( ratio > 2 )
normal: ( ratio > 0.5 ) or ( ratio < 2 )
Coloring of p-values:
0.05 ≤ p < 0.10
0.01 ≤ p < 0.05
p < 0.01
METABOLITE_NAME contains an "Additional ": Quantitation can be disturbed by metabolites exhibiting identical analytical characteristics with respect to quantitation method. Literature data and/or comparison with alternative methods (e.g. LC-MS/MS, GC-MS) suggest that disturbing metabolite is present at minor levels only.
